# Supplementary material for: Effect of Petiveria alliacea Extracts on Metabolism of K562 Myeloid Leukemia Cells
Source: Int J Mol Sci. 2023 Dec 13;24(24):17418. doi: 10.3390/ijms242417418 (PMC10743714; doi:10.3390/ijms242417418)
Supplement: Supplementary file 1 [file ijms-24-17418-s001.zip]

Archive with 1 entries (1 files):
- ijms-2697444-supplementary.pdf
